# Supplementary material for: Development and validation of animal variant classification guidelines to objectively evaluate genetic variant pathogenicity in domestic animals
Source: Front Vet Sci. 2024 Dec 5;11:1497817. doi: 10.3389/fvets.2024.1497817 (PMC11656590; doi:10.3389/fvets.2024.1497817)
Supplement: Supplementary file 9 [file Table_4.XLSX]

## Sheet: csv-missenseTi-set
Suppl. Table S4. Systematic review results of the search for criteria associated with benign and pathogenic variants.
Number	PMID	Title	Authors	Citation	First Author	Journal/Book	Publication Year	Create Date	PMCID	NIHMS ID	DOI	Benign/neutral variants (Yes/No) description included?	If yes, insert text on description of how neutral variants were selected	Notes	If yes, insert text on description of how pathogenic variants were selected?
1	33369226	Two co-inherited novel SNPs in the MC4R gene related to live body weight and hormonal assays in Awassi and Arabi sheep breeds of Iraq	Al-Thuwaini TM, Al-Shuhaib MBS, Lepretre F, Dawud HH.	Vet Med Sci. 2021 May;7(3):897-907. doi: 10.1002/vms3.421. Epub 2020 Dec 27.	Al-Thuwaini TM	Vet Med Sci	2021	2020-12-28	PMC8136946		10.1002/vms3.421	Yes	All of these tools lead to neutral/ non-deleterious signals for both assessed R18G and H7Q.	Testing of novel mutations
2	32550561	Splice2Deep: An ensemble of deep convolutional neural networks for improved splice site prediction in genomic DNA	Albaradei S, Magana-Mora A, Thafar M, Uludag M, Bajic VB, Gojobori T, Essack M, Jankovic BR.	Gene X. 2020 May 13;5:100035. doi: 10.1016/j.gene.2020.100035. eCollection 2020 Dec.	Albaradei S	Gene X	2020	2020-06-19	PMC7285987		10.1016/j.gene.2020.100035	No
	34493371	Splice2Deep: An ensemble of deep convolutional neural networks for improved splice site prediction in genomic DNA	Albaradei S, Magana-Mora A, Thafar M, Uludag M, Bajic VB, Gojobori T, Essack M, Jankovic BR.	Gene. 2020 Dec;763S:100035. doi: 10.1016/j.gene.2020.100035. Epub 2020 May 13.	Albaradei S	Gene	2020	2021-09-08			10.1016/j.gene.2020.100035			Duplicate
3	35224813	An expanded phenotype centric benchmark of variant prioritisation tools	Anderson D, Lassmann T.	Hum Mutat. 2022 May;43(5):539-546. doi: 10.1002/humu.24362. Epub 2022 Mar 9.	Anderson D	Hum Mutat	2022	2022-02-28	PMC9313608		10.1002/humu.24362	Yes	We used a set of 63,197 common (allele frequency ≥1% and <25%) missense variants obtained from the Exome Aggregation Consortium (ExAC) database (Niroula & Vihinen, 2019). These variants were downloaded from VariBench (Sasidharan Nair & Vihinen, 2013) (http://structure.bmc.lu.se/VariBench/ExAC_AAS_20171214.xlsx) and annotated with dbNSFP. We removed variants with ClinVar annotation other than “ben…		We used dbNSFP version 4.1a (release 16 June, 2020) which is based on Gencode release 29/Ensembl version 94 (Cunningham et al., 2019; Frankish et al., 2019). We selected all variants occurring in the gene lists returned by Phenolyzer. We restricted our analysis to ClinVar (Landrum et al., 2016) “pathogenic” variants that were associated with a single gene. In total we obtained 35,167 pathogenic v…
4	27703146	Improving the in silico assessment of pathogenicity for compensated variants	Azevedo L, Mort M, Costa AC, Silva RM, Quelhas D, Amorim A, Cooper DN.	Eur J Hum Genet. 2016 Jan;25(1):2-7. doi: 10.1038/ejhg.2016.129. Epub 2016 Oct 5.	Azevedo L	Eur J Hum Genet	2016	2016-10-06	PMC5159764		10.1038/ejhg.2016.129	Yes	As a negative control, a set of 2174 putatively ‘neutral’ common missense SNPs (MAF ≥ 0.4) in 1640 genes from the NHLBI ESP6500 Exomes (http://evs.gs.washington.edu/EVS/) was compiled. This set is henceforth referred to as the SNP set."		HGMD, OMIM
5	31645419	Marker-Trait Associations for Enhancing Agronomic Performance, Disease Resistance, and Grain Quality in Synthetic and Bread Wheat Accessions in Western Siberia	Bhatta M, Shamanin V, Shepelev S, Baenziger PS, Pozherukova V, Pototskaya I, Morgounov A.	G3 (Bethesda). 2019 Dec 3;9(12):4209-4222. doi: 10.1534/g3.119.400811.	Bhatta M	G3 (Bethesda)	2019	2019-10-25	PMC6893185		10.1534/g3.119.400811			Irrelevant
6	36855133	Evaluation of in silico pathogenicity prediction tools for the classification of small in-frame indels	Cannon S, Williams M, Gunning AC, Wright CF.	BMC Med Genomics. 2023 Feb 28;16(1):36. doi: 10.1186/s12920-023-01454-6.	Cannon S	BMC Med Genomics	2023	2023-03-01	PMC9972633		10.1186/s12920-023-01454-6	Yes	Our dataset consisted of 3964 small in-frame indels from 1820 genes, including 1246 insertions and 2718 deletions from gnomAD (n=809), ClinVar (n=2882) and DDD (n=273). Of these, 2224 were Benign/Likely Benign and 1740 were Pathogenic/Likely Pathogenic ranging in size from 1–48 amino acids for insertions and 1–66 amino acids for deletions."		Our dataset consisted of 3964 small in-frame indels from 1820 genes, including 1246 insertions and 2718 deletions from gnomAD (n=809), ClinVar (n=2882) and DDD (n=273). Of these, 2224 were Benign/Likely Benign and 1740 were Pathogenic/Likely Pathogenic ranging in size from 1–48 amino acids for insertions and 1–66 amino acids for deletions."
7	32655299	The Experimentally Obtained Functional Impact Assessments of 5' Splice Site GT'GC Variants Differ Markedly from Those Predicted	Chen JM, Lin JH, Masson E, Liao Z, Férec C, Cooper DN, Hayden M.	Curr Genomics. 2020 Jan;21(1):56-66. doi: 10.2174/1389202921666200210141701.	Chen JM	Curr Genomics	2020	2020-07-14	PMC7324893		10.2174/1389202921666200210141701	No
8	27788225	Identification of an Allosteric Binding Site on Human Lysosomal Alpha-Galactosidase Opens the Way to New Pharmacological Chaperones for Fabry Disease	Citro V, Peña-García J, den-Haan H, Pérez-Sánchez H, Del Prete R, Liguori L, Cimmaruta C, Lukas J, Cubellis MV, Andreotti G.	PLoS One. 2016 Oct 27;11(10):e0165463. doi: 10.1371/journal.pone.0165463. eCollection 2016.	Citro V	PLoS One	2016	2016-10-28	PMC5082870		10.1371/journal.pone.0165463			Irrelevant
9	37929181	Fine-tuning CRISPR/Cas9 gene editing in common bean (Phaseolus vulgaris L.) using a hairy root transformation system and in silico prediction models	de Koning R, Daryanavard H, Garmyn J, Kiekens R, Toili MEM, Angenon G.	Front Plant Sci. 2023 Oct 20;14:1233418. doi: 10.3389/fpls.2023.1233418. eCollection 2023.	de Koning R	Front Plant Sci	2023	2023-11-06	PMC10623320		10.3389/fpls.2023.1233418			Irrelevant
10	28812538	Development of pathogenicity predictors specific for variants that do not comply with clinical guidelines for the use of computational evidence	de la Campa EÁ, Padilla N, de la Cruz X.	BMC Genomics. 2017 Aug 11;18(Suppl 5):569. doi: 10.1186/s12864-017-3914-0.	de la Campa EÁ	BMC Genomics	2017	2017-08-17	PMC5558188		10.1186/s12864-017-3914-0	Yes	For neutral variants, we used the homology-based model, where variants are obtained from a multiple sequence alignment (MSA) for each protein family. More precisely, they correspond to those sequence deviations from the human representative observed in close homologs (sequences from other species > = 95% identical to the human one). First, for each of the 228 proteins we retrieved their sequence …		Pathological variants were retrieved from UniProt and corresponded to sequence variants labeled as “Disease” in Humsavar (version 06-JUL- 2016). However, not all of them were included in our initial dataset; we removed those variants from proteins contributing less than 30 independent variants to Humsavar. For example, if for a protein there were only two known variants in Humsavar, none of them …
11	32160374	Large-scale in vitro functional testing and novel variant scoring via protein modeling provide insights into alkaline phosphatase activity in hypophosphatasia	Del Angel G, Reynders J, Negron C, Steinbrecher T, Mornet E.	Hum Mutat. 2020 Jul;41(7):1250-1262. doi: 10.1002/humu.24010. Epub 2020 Mar 18.	Del Angel G	Hum Mutat	2020	2020-03-12	PMC7317754		10.1002/humu.24010	Yes	In vitro residual activity relative to WT of ALPL variants (n = 57), that overlap with ClinVar (Landrum et al., 2018), categorized by reported clinical classification (benign/likely benign, variant of uncertain significance, and pathogenic/likely pathogenic) is shown in Figure 5. As expected, pathogenic/likely pathogenic variants had lower residual enzymatic activity. Figure 5 also illustrates th…		Together, the assembled set of variants included all nonsynonymous exonic gnomAD ALPL variants with an allele frequency of >1/25,000 and a random sample of rarer patient and population variants."
12	29179779	Evaluation of in silico algorithms for use with ACMG/AMP clinical variant interpretation guidelines	Ghosh R, Oak N, Plon SE.	Genome Biol. 2017 Nov 28;18(1):225. doi: 10.1186/s13059-017-1353-5.	Ghosh R	Genome Biol	2017	2017-11-29	PMC5704597		10.1186/s13059-017-1353-5	Yes	ClinVar one star: 14,819 ClinVar variants (7346 benign and 7473 pathogenic variants) that are assigned one star or above (meaning at least one laboratory [primarily clinical laboratories] have provided their rationale for variant assertion). ClinVar 2 star: 2966 (1914 benign and 1052 pathogenic) ClinVar variants with two-star status or above. These variants have concordant assertions from at leas…		ClinVar one star: 14,819 ClinVar variants (7346 benign and 7473 pathogenic variants) that are assigned one star or above (meaning at least one laboratory [primarily clinical laboratories] have provided their rationale for variant assertion). ClinVar 2 star: 2966 (1914 benign and 1052 pathogenic) ClinVar variants with two-star status or above. These variants have concordant assertions from at leas…
13	28359783	Systematic analysis of splicing defects in selected primary immunodeficiencies-related genes	Grodecká L, Hujová P, Kramárek M, Kršjaková T, Kováčová T, Vondrášková K, Ravčuková B, Hrnčířová K, Souček P, Freiberger T.	Clin Immunol. 2017 Jul;180:33-44. doi: 10.1016/j.clim.2017.03.010. Epub 2017 Mar 27.	Grodecká L	Clin Immunol	2017	2017-04-01			10.1016/j.clim.2017.03.010	No
14	23920358	A gene-specific method for predicting hemophilia-causing point mutations	Hamasaki-Katagiri N, Salari R, Wu A, Qi Y, Schiller T, Filiberto AC, Schisterman EF, Komar AA, Przytycka TM, Kimchi-Sarfaty C.	J Mol Biol. 2013 Nov 1;425(21):4023-33. doi: 10.1016/j.jmb.2013.07.037. Epub 2013 Aug 3.	Hamasaki-Katagiri N	J Mol Biol	2013	2013-08-08	PMC4029106	NIHMS523566	10.1016/j.jmb.2013.07.037	Yes	The neutral (nondisease-causing) f8 mutations were selected from the cSNP list for human f8 from NCBI dbSNP: Short Genetic Variations3. The final set of neutral f8 variations included 62 non-synonymous and 40 synonymous point mutations.		The disease-causing f8 mutations were retrieved mainly from CHAMP (released in November 20122) [16]. Several additional mutations were added from individual reports [23,24].
15	34573290	Performance Evaluation of SpliceAI for the Prediction of Splicing of NF1 Variants	Ha C, Kim JW, Jang JH.	Genes (Basel). 2021 Aug 25;12(9):1308. doi: 10.3390/genes12091308.	Ha C	Genes (Basel)	2021	2021-09-28	PMC8472818		10.3390/genes12091308	Yes	We retrospectively analyzed the gDNA and cDNA variants identified from 653 patients tested for NF1 sequencing between January 2006 and December 2020. In accordance with the American College of Medical Genetics and Genomics/Association for Molecular Pathology guideline [38], NF1 variants were classified into three categories (Table S1): (1) pathogenic variant (PV)/likely PV (LPV), (2) variant of u…		We retrospectively analyzed the gDNA and cDNA variants identified from 653 patients tested for NF1 sequencing between January 2006 and December 2020. In accordance with the American College of Medical Genetics and Genomics/Association for Molecular Pathology guideline [38], NF1 variants were classified into three categories (Table S1): (1) pathogenic variant (PV)/likely PV (LPV), (2) variant of u…
16	18449911	Evaluation of in silico splice tools for decision-making in molecular diagnosis	Houdayer C, Dehainault C, Mattler C, Michaux D, Caux-Moncoutier V, Pagès-Berhouet S, d'Enghien CD, Laugé A, Castera L, Gauthier-Villars M, Stoppa-Lyonnet D.	Hum Mutat. 2008 Jul;29(7):975-82. doi: 10.1002/humu.20765.	Houdayer C	Hum Mutat	2008	2008-05-02			10.1002/humu.20765	Yes	Transcript analysis. Patients harboring intronic modifications (excluding well-known polymorphisms) and exonic modifications (excluding frameshift and nonsense mutations) were further investigated at the cDNA level. A total of 39 patients, carriers of eight exonic and 31 intronic unknown variants, were selected.
17	33048279	A Novel Missense Single Nucleotide Polymorphism in the GREM1 Gene is Highly Associated with Higher Reproductive Traits in Awassi Sheep	Imran FS, Al-Thuwaini TM, Al-Shuhaib MBS, Lepretre F.	Biochem Genet. 2021 Apr;59(2):422-436. doi: 10.1007/s10528-020-10006-x. Epub 2020 Oct 13.	Imran FS	Biochem Genet	2021	2020-10-13			10.1007/s10528-020-10006-x			Testing of novel mutations
18	36275637	Comparison of In Silico Tools for Splice-Altering Variant Prediction Using Established Spliceogenic Variants: An End-User's Point of View	Jang W, Park J, Chae H, Kim M.	Int J Genomics. 2022 Oct 13;2022:5265686. doi: 10.1155/2022/5265686. eCollection 2022.	Jang W	Int J Genomics	2022	2022-10-24	PMC9584665		10.1155/2022/5265686	No
19	32522499	Hereditary polyneuropathy with optic atrophy due to PDXK variant leading to impaired Vitamin B6 metabolism	Keller N, Mendoza-Ferreira N, Maroofian R, Chelban V, Khalil Y, Mills PB, Boostani R, Torbati PN, Karimiani EG, Thiele H, Houlden H, Wirth B, Karakaya M.	Neuromuscul Disord. 2020 Jul;30(7):583-589. doi: 10.1016/j.nmd.2020.04.004. Epub 2020 Apr 29.	Keller N	Neuromuscul Disord	2020	2020-06-12			10.1016/j.nmd.2020.04.004			Publication (supplementary data) not retrieved
20	36449364	A novel deleterious oxytocin variant is associated with the lower twinning ratio in Awassi ewes	Khazaal NM, Alghetaa HF, Al-Shuhaib MBS, Al-Thuwaini TM, Alkhammas AH.	Anim Biotechnol. 2023 Dec;34(8):3404-3415. doi: 10.1080/10495398.2022.2152038. Epub 2022 Nov 30.	Khazaal NM	Anim Biotechnol	2023	2022-11-30			10.1080/10495398.2022.2152038			Publication not retrieved
21	38234851	Functional characterization of all CDKN2A missense variants and comparison to in silico models of pathogenicity	Kimura H, Lahouel K, Tomasetti C, Roberts NJ.	bioRxiv [Preprint]. 2023 Dec 28:2023.12.28.573507. doi: 10.1101/2023.12.28.573507.	Kimura H	bioRxiv	2023	2024-01-18	PMC10793438		10.1101/2023.12.28.573507	Yes	We found that 1,182 of 2,964 missense variants (39.9%) characterized in our assay were functionally deleterious and that 1,782 variants (60.1%) were functionally neutral.
22	36343260	Functional genomics of OCTN2 variants informs protein-specific variant effect predictor for Carnitine Transporter Deficiency	Koleske ML, McInnes G, Brown JEH, Thomas N, Hutchinson K, Chin MY, Koehl A, Arkin MR, Schlessinger A, Gallagher RC, Song YS, Altman RB, Giacomini KM.	Proc Natl Acad Sci U S A. 2022 Nov 16;119(46):e2210247119. doi: 10.1073/pnas.2210247119. Epub 2022 Nov 7.	Koleske ML	Proc Natl Acad Sci U S A	2022	2022-11-07	PMC9674959		10.1073/pnas.2210247119	No			Variants included in this study were carefully selected to ensure equal representation from diverse ancestral populations available in the Broad Institute’s gnomAD database (v2.1.1) (60). A total of 150 SLC22A5 missense variants were selected for characterization (for simplicity, referred to as OCTN2 variants to signify the change at the protein level). Variants assigned to each ancestral populat…
23	34414213	The First Korean Case of SLC12A3 Aberrant Skipping of Two Exons Detected by RNA Splicing Analysis	Ko K, Kim JW.	Case Rep Nephrol Dial. 2021 Jul 19;11(2):210-213. doi: 10.1159/000517139. eCollection 2021 May-Aug.	Ko K	Case Rep Nephrol Dial	2021	2021-08-20	PMC8339508		10.1159/000517139			Testing of novel mutations
24	25967940	Assessment of the predictive accuracy of five in silico prediction tools, alone or in combination, and two metaservers to classify long QT syndrome gene mutations	Leong IU, Stuckey A, Lai D, Skinner JR, Love DR.	BMC Med Genet. 2015 May 13;16:34. doi: 10.1186/s12881-015-0176-z.	Leong IU	BMC Med Genet	2015	2015-05-14	PMC4630850		10.1186/s12881-015-0176-z	Yes	Only SNVs that caused missense amino acid changes were considered for analysis. For this study the SNVs were divided into two groups: pathogenic and benign. To be considered for the pathogenic group, SNVs must either be functionally characterised by in vitro and/or have undergone co-segregation studies to prove they are pathogenic. In the case of the benign group, SNVs must either be functionally…		All LQTS gene SNVs (both deleterious, polymorphisms and rare SNVs) were collated from the Inherited Arrhythmia Database (http://www.fsm.it/cardmoc/ last accessed October 2014), Kapplinger et al. [33], Giudicessi et al. [5] and the LQTS gene LOVD database [34].
25	32505769	Newborn screening for isovaleric acidemia in Quanzhou, China	Lin Y, Chen D, Peng W, Wang K, Lin W, Zhuang J, Zheng Z, Li M, Fu Q.	Clin Chim Acta. 2020 Oct;509:25-29. doi: 10.1016/j.cca.2020.06.010. Epub 2020 Jun 4.	Lin Y	Clin Chim Acta	2020	2020-06-08			10.1016/j.cca.2020.06.010	No		Testing of novel mutations
26	37961354	AlphaMissense is better correlated with functional assays of missense impact than earlier prediction algorithms	Ljungdahl A, Kohani S, Page NF, Wells ES, Wigdor EM, Dong S, Sanders SJ.	bioRxiv [Preprint]. 2023 Oct 27:2023.10.24.562294. doi: 10.1101/2023.10.24.562294.	Ljungdahl A	bioRxiv	2023	2023-11-14	PMC10634779		10.1101/2023.10.24.562294	Yes	Comparison of functional data for 17,696 missense variants to ClinVar, AlphaMissense, and REVEL. For variants in ClinVar, functional data were compared to AlphaMissense score with points colored by ClinVar status (Pathogenic/Likely Pathogenic in orange, Variants of Unknown Significance and Conflicting Interpretations in grey, Benign/Likely Benign in green). For all variants, functional data were …		Using continuously distributed functional data from previously published multiplexed assays of variant effect (MAVE) of 17,696 missense variants in five genes, DDX3X, BRCA1, MSH2, PTEN and KCNQ4.
27	25496998	Prediction of the pathogenicity of antithrombin sequence variations by in silico methods	Luxembourg B, D'Souza M, Körber S, Seifried E.	Thromb Res. 2015 Feb;135(2):404-9. doi: 10.1016/j.thromres.2014.11.022. Epub 2014 Dec 4.	Luxembourg B	Thromb Res	2015	2014-12-16			10.1016/j.thromres.2014.11.022	No
28	34514854	Impact of the Mutational Landscape of the Sodium/Iodide Symporter in Congenital Hypothyroidism	Martín M, Nicola JP.	Thyroid. 2021 Dec;31(12):1776-1785. doi: 10.1089/thy.2021.0381.	Martín M	Thyroid	2021	2021-09-13			10.1089/thy.2021.0381			Publication not retrieved
29	21979116	Genomic structure, polymorphism and expression of the horse alpha-actinin-3 gene	Mata X, Vaiman A, Ducasse A, Diribarne M, Schibler L, Guérin G.	Gene. 2012 Jan 1;491(1):20-4. doi: 10.1016/j.gene.2011.09.014. Epub 2011 Sep 29.	Mata X	Gene	2012	2011-10-08			10.1016/j.gene.2011.09.014	No		Testing of novel mutations
30	31268618	What went wrong with variant effect predictor performance for the PCM1 challenge	Miller M, Wang Y, Bromberg Y.	Hum Mutat. 2019 Sep;40(9):1486-1494. doi: 10.1002/humu.23832. Epub 2019 Jul 3.	Miller M	Hum Mutat	2019	2019-07-04	PMC6744297	NIHMS1034174	10.1002/humu.23832	Yes	The benchmark set consisted of 38 PCM1 variants evaluated in a zebrafish brain development model. Variants referenced in this work are reported by the challenge to affect RefSeq (O’Leary et al., 2016) transcript NM_001315507.1 and protein NP_006188.3. Relative effect due to PCM1 mutations was defined as the volume difference in the brain ventricle area between zebrafish injected with wildtype and…
31	17786384	Analysis of ENG and ACVRL1 genes in 137 HHT Italian families identifies 76 different mutations (24 novel). Comparison with other European studies	Olivieri C, Pagella F, Semino L, Lanzarini L, Valacca C, Pilotto A, Corno S, Scappaticci S, Manfredi G, Buscarini E, Danesino C.	J Hum Genet. 2007;52(10):820-829. doi: 10.1007/s10038-007-0187-5. Epub 2007 Sep 5.	Olivieri C	J Hum Genet	2007	2007-09-06			10.1007/s10038-007-0187-5	No		Testing of novel mutations
32	34372920	A novel machine learning-based approach for the computational functional assessment of pharmacogenomic variants	Pandi MT, Koromina M, Tsafaridis I, Patsilinakos S, Christoforou E, van der Spek PJ, Patrinos GP.	Hum Genomics. 2021 Aug 9;15(1):51. doi: 10.1186/s40246-021-00352-1.	Pandi MT	Hum Genomics	2021	2021-08-10	PMC8351412		10.1186/s40246-021-00352-1	Yes	An appropriate training set of variants was manually curated using the PGx gene-specific information tables, created under the collaboration between PharmGKB and CPIC and was subsequently supplemented by additional variants from PharmVar. This training set consists of 262 variants located across 12 pharmacogenes, with well-defined protein-level functional consequences, as based on the integration…
33	16381882	ICDS database: interrupted CoDing sequences in prokaryotic genomes	Perrodou E, Deshayes C, Muller J, Schaeffer C, Van Dorsselaer A, Ripp R, Poch O, Reyrat JM, Lecompte O.	Nucleic Acids Res. 2006 Jan 1;34(Database issue):D338-43. doi: 10.1093/nar/gkj060.	Perrodou E	Nucleic Acids Res	2006	2005-12-31	PMC1347423		10.1093/nar/gkj060			Irrelevant
34	36629452	An in silico toolbox for the prediction of the potential pathogenic effects of missense mutations in the dimeric region of hRPE65	Poli G, Demontis GC, Sodi A, Saba A, Rizzo S, Macchia M, Tuccinardi T.	J Enzyme Inhib Med Chem. 2023 Dec;38(1):2162047. doi: 10.1080/14756366.2022.2162047.	Poli G	J Enzyme Inhib Med Chem	2023	2023-01-11	PMC9848331		10.1080/14756366.2022.2162047	Yes	A dataset of 30 known hRPE65 missense variants reported in the ClinVar database, was used as a test set for evaluating the performance of the different bioinformatics tools in discriminating between pathogenic and benign hRPE65 missense mutations. Unfortunately, only three missense mutations classified as “Benign” are currently reported on the ClinVar database and could be used for statistical ev…
35	34045478	In silico analysis of BRCA1 and BRCA2 missense variants and the relevance in molecular genetic testing	Poon KS.	Sci Rep. 2021 May 27;11(1):11114. doi: 10.1038/s41598-021-88586-w.	Poon KS	Sci Rep	2021	2021-05-28	PMC8160182		10.1038/s41598-021-88586-w	Yes	ClinVar is a public depository of genetic variants allowing submissions of curations with clinical significance. ClinVar is a freely accessible database (https://www. ncbi.nlm.nih.gov/clinvar/). The variants of the BRCA1 and BRCA2 genes as of March 16, 2021 were downloaded after applying filters including “missense” for “molecular consequence” and “expert panel” for “review status”. The datasets …
36	36278220	Variant predictions in congenital adrenal hyperplasia caused by mutations in CYP21A2	Prado MJ, Ligabue-Braun R, Zaha A, Rossetti MLR, Pandey AV.	Front Pharmacol. 2022 Oct 5;13:931089. doi: 10.3389/fphar.2022.931089. eCollection 2022.	Prado MJ	Front Pharmacol	2022	2022-10-24	PMC9579345		10.3389/fphar.2022.931089	Yes	To select CYP21A2 missense SNVs with clinical significance, we used the list of variants reported to affect human health, as reviewed by Simonetti et al. (Simonetti et al., 2018). Complementarily, we searched for SNVs reported by dbSNP, Ensembl, and GeneCards, applying the following filters when present: “missense,” “clinical significance,” “pathogenetic,” or “benign,” “without conflicting interp…
37	28576131	Analysis of 31-year-old patient with SYNGAP1 gene defect points to importance of variants in broader splice regions and reveals developmental trajectory of SYNGAP1-associated phenotype: case report	Prchalova D, Havlovicova M, Sterbova K, Stranecky V, Hancarova M, Sedlacek Z.	BMC Med Genet. 2017 Jun 2;18(1):62. doi: 10.1186/s12881-017-0425-4.	Prchalova D	BMC Med Genet	2017	2017-06-04	PMC5457574		10.1186/s12881-017-0425-4	No		Testing of novel mutations
38	31015822	Comparison of Predictive In Silico Tools on Missense Variants in GJB2, GJB6, and GJB3 Genes Associated with Autosomal Recessive Deafness 1A (DFNB1A)	Pshennikova VG, Barashkov NA, Romanov GP, Teryutin FM, Solov'ev AV, Gotovtsev NN, Nikanorova AA, Nakhodkin SS, Sazonov NN, Morozov IV, Bondar AA, Dzhemileva LU, Khusnutdinova EK, Posukh OL, Fedorova SA.	ScientificWorldJournal. 2019 Mar 20;2019:5198931. doi: 10.1155/2019/5198931. eCollection 2019.	Pshennikova VG	ScientificWorldJournal	2019	2019-04-25	PMC6446107		10.1155/2019/5198931	Yes	Missense Variants Selection. To assess accuracy of selected in silico tools, we tested nine missense variants of the GJB2 (Cx26), GJB6 (Cx30), and GJB3 (Cx31) genes found earlier in a large cohort of deaf patients and control groups from the Sakha Republic (Eastern Siberia, Russia): GJB2 (bI26): c.79G>A (p.Val27Ile), c.101T>C (p.Met34Thr), c.109G>A (p.Val37Ile), c.269T>C (p.Leu90Pro), c.341A>G (p…
39	23381846	A classification model relative to splicing for variants of unknown clinical significance: application to the CFTR gene	Raynal C, Baux D, Theze C, Bareil C, Taulan M, Roux AF, Claustres M, Tuffery-Giraud S, des Georges M.	Hum Mutat. 2013 May;34(5):774-84. doi: 10.1002/humu.22291. Epub 2013 Apr 5.	Raynal C	Hum Mutat	2013	2013-02-06			10.1002/humu.22291	Yes	The Short Genetic Variations database dbSNP (http://www. ncbi.nlm.nih.gov/snp/) and 1000 Genomes (http://www.1000 genomes.org/) were used to collect the frequency of each variant in the general population or specific ethnic groups when available. The data of matched control populations is from studies performed in our laboratory on a panel of 100 individuals from the general population and from a…
40	35727845	Missense variants causing Wiedemann-Steiner syndrome preferentially occur in the KMT2A-CXXC domain and are accurately classified using AlphaFold2	Reynisdottir T, Anderson KJ, Boukas L, Bjornsson HT.	PLoS Genet. 2022 Jun 21;18(6):e1010278. doi: 10.1371/journal.pgen.1010278. eCollection 2022 Jun.	Reynisdottir T	PLoS Genet	2022	2022-06-21	PMC9249231		10.1371/journal.pgen.1010278	No
41	27397615	The Complementarity Between Protein-Specific and General Pathogenicity Predictors for Amino Acid Substitutions	Riera C, Padilla N, de la Cruz X.	Hum Mutat. 2016 Oct;37(10):1013-24. doi: 10.1002/humu.23048. Epub 2016 Aug 8.	Riera C	Hum Mutat	2016	2016-07-12			10.1002/humu.23048	Yes	At the technical level, for a given protein, the neutral variants were obtained using the following protocol (see also [Riera et al., 2015]). First, we obtained the sequences of interest. To this end, we queried UniRef100 (March 4, 2015) with the human sequence of the family, running PsiBlast query (e-value 0.001, two iterations). From the resulting output, we discarded those sequences having les…		For every protein in our work, pathological and neutral variants were obtained following commonly used procedures [Riera et al., 2014]. Pathological variants were retrieved from UniProt [The UniProt Consortium, 2014], and corresponded to those sequence variants labeled as "Disease" in Humsavar (version 2015 02, 04-Feb-2015).
42	26377032	Performance of In Silico Tools for the Evaluation of UGT1A1 Missense Variants	Rodrigues C, Santos-Silva A, Costa E, Bronze-da-Rocha E.	Hum Mutat. 2015 Dec;36(12):1215-25. doi: 10.1002/humu.22903. Epub 2015 Oct 5.	Rodrigues C	Hum Mutat	2015	2015-09-18			10.1002/humu.22903	Yes	To define a set of UGT1A1 gene (MIM #191740; HUGO: 12530) SNPs previously characterized at the protein level, we performed a literature review and a search for variants using the databases: http://www.polydoms.cchmc.org/polydoms, http://www .ensembl.org, http://www.genecards.org, and http://www.ncbi.nlm .nih.gov/SNP. Information was obtained from the specific site for UGT nomenclature (http://www…
43	32101444	In Vitro Functional Characterization and in Silico Prediction of Rare Genetic Variation in the Bile Acid and Drug Transporter, Na(+)-Taurocholate Cotransporting Polypeptide (NTCP, SLC10A1)	Russell LE, Zhou Y, Lauschke VM, Kim RB.	Mol Pharm. 2020 Apr 6;17(4):1170-1181. doi: 10.1021/acs.molpharmaceut.9b01200. Epub 2020 Mar 10.	Russell LE	Mol Pharm	2020	2020-02-27			10.1021/acs.molpharmaceut.9b01200	No		Unknown variants
44	26517984	Adult-onset autosomal dominant spastic paraplegia linked to a GTPase-effector domain mutation of dynamin 2	Sambuughin N, Goldfarb LG, Sivtseva TM, Davydova TK, Vladimirtsev VA, Osakovskiy VL, Danilova AP, Nikitina RS, Ylakhova AN, Diachkovskaya MP, Sundborger AC, Renwick NM, Platonov FA, Hinshaw JE, Toro C.	BMC Neurol. 2015 Oct 30;15:223. doi: 10.1186/s12883-015-0481-3.	Sambuughin N	BMC Neurol	2015	2015-11-01	PMC4628244		10.1186/s12883-015-0481-3			Testing of novel mutations
45	31674704	The CYSMA web server: An example of integrative tool for in silico analysis of missense variants identified in Mendelian disorders	Sasorith S, Baux D, Bergougnoux A, Paulet D, Lahure A, Bareil C, Taulan-Cadars M, Roux AF, Koenig M, Claustres M, Raynal C.	Hum Mutat. 2020 Feb;41(2):375-386. doi: 10.1002/humu.23941. Epub 2019 Nov 15.	Sasorith S	Hum Mutat	2020	2019-11-02			10.1002/humu.23941	Yes	The hand‐curated dataset used to evaluate CYSMAʼs performances consisted of 128 disease‐causing (all reported in CFTR‐France) and 13 non‐disease‐causing (i.e., benign) variants (four reported as non‐disease‐causing in CFTR‐France and nine candidate variants annotated as “likely benign” in ClinVar). Based on the patientʼs data, the disease‐causing dataset comprised 61 CF‐causing variants, 23 varia…
46	37084271	Predicting the pathogenicity of missense variants using features derived from AlphaFold2	Schmidt A, Röner S, Mai K, Klinkhammer H, Kircher M, Ludwig KU.	Bioinformatics. 2023 May 4;39(5):btad280. doi: 10.1093/bioinformatics/btad280.	Schmidt A	Bioinformatics	2023	2023-04-21	PMC10203375		10.1093/bioinformatics/btad280	Yes	For training and testing, two missense variant datasets were defined. The first contained missense variants derived from the population database gnomAD [version 3.1 (Karczewski et al. 2020) as included in dbNSFP]. Variants in this dataset with an allele frequency >0.1% were labeled as proxy-benign. In contrast, proxy-pathogenic variants were defined as singleton variants in gnomAD genomes that or…
47	29664915	Accurate prediction of functional, structural, and stability changes in PITX2 mutations using in silico bioinformatics algorithms	Seifi M, Walter MA.	PLoS One. 2018 Apr 17;13(4):e0195971. doi: 10.1371/journal.pone.0195971. eCollection 2018.	Seifi M	PLoS One	2018	2018-04-18	PMC5903617		10.1371/journal.pone.0195971	Yes	Lists of PITX2 missense variants were assembled from the previous literature and a search using the ClinVar, Human Gene Mutation Database (HGMD), the Genome Aggregation Database (gnomAD), and the single nucleotide polymorphism database (dbSNP). This study found 47 PITX2 missense variants; 31 of which were described in the literature as being associated with ARS or coronary artery disease (CAD), w…
48	33851121	Type IV Collagen Variants in CKD: Performance of Computational Predictions for Identifying Pathogenic Variants	Shulman C, Liang E, Kamura M, Udwan K, Yao T, Cattran D, Reich H, Hladunewich M, Pei Y, Savige J, Paterson AD, Suico MA, Kai H, Barua M.	Kidney Med. 2021 Feb 10;3(2):257-266. doi: 10.1016/j.xkme.2020.12.007. eCollection 2021 Mar-Apr.	Shulman C	Kidney Med	2021	2021-04-14	PMC8039416		10.1016/j.xkme.2020.12.007	Yes	Rare COL4A3/A4/A5 missense variants from our FSGS whole-exome sequencing data and disease databases ClinVar, ARUP, and LOVD (accessed October 22, 2019, September 13, 2019, and August 28, 2019, respectively) were identified. All rare SNVs reported in these sources have already been categorized. We in turn submitted the missense variants to 12 in silico programs for predictions. Rare missense varia…
49	34798324	Performance of meta-predictors for the classification of MED13L missense variations, implication of raw parameters	Smol T, Frénois F, Manouvrier-Hanu S, Petit F, Ghoumid J.	Eur J Med Genet. 2022 Jan;65(1):104398. doi: 10.1016/j.ejmg.2021.104398. Epub 2021 Nov 16.	Smol T	Eur J Med Genet	2022	2021-11-19			10.1016/j.ejmg.2021.104398	Yes	Variations were classified according to ACMG 2015 criteria (Richards et al., 2015). Frequencies of known reported alleles were considered using gnomAD, BRAVO, FREXAC and HGVD databases. Likely pathogenic and pathogenic variations described in the MED13L syndrome were identified in ClinVar, DECIPHER, HGMD and LOVD databases. Likely pathogenic and pathogenic variations previously reported were merg…
50	28780247	Direct detection of Mycobacterium tuberculosis and drug resistance in respiratory specimen using Abbott Realtime MTB detection and RIF/INH resistance assay	Tam KK, Leung KS, To SW, Siu GK, Lau TC, Shek VC, Tse CW, Wong SS, Ho PL, Yam WC.	Diagn Microbiol Infect Dis. 2017 Oct;89(2):118-124. doi: 10.1016/j.diagmicrobio.2017.06.018. Epub 2017 Jul 1.	Tam KK	Diagn Microbiol Infect Dis	2017	2017-08-07			10.1016/j.diagmicrobio.2017.06.018			Irrelevant
51	31686106	Optimization of in silico tools for predicting genetic variants: individualizing for genes with molecular sub-regional stratification	Tang B, Li B, Gao LD, He N, Liu XR, Long YS, Zeng Y, Yi YH, Su T, Liao WP.	Brief Bioinform. 2020 Sep 25;21(5):1776-1786. doi: 10.1093/bib/bbz115.	Tang B	Brief Bioinform	2020	2019-11-06			10.1093/bib/bbz115	Yes	A total of 596 missense variants were retrieved from the SCN1A mutation databases, and 345 variants were retrieved from the ExAC database. Forty variants overlapped between the two resources were excluded. The remaining 556 variants from mutation databases did not have MAFs in ExAC, neither in NHLBI ESP6500 or 1000 Genomes database, and were therefore taken as positive test set. We then compared …
52	27313609	Evaluation of Bioinformatic Programmes for the Analysis of Variants within Splice Site Consensus Regions	Tang R, Prosser DO, Love DR.	Adv Bioinformatics. 2016;2016:5614058. doi: 10.1155/2016/5614058. Epub 2016 May 24.	Tang R	Adv Bioinformatics	2016	2016-06-18	PMC4894998		10.1155/2016/5614058	Yes	All the variants analysed in this study lay in the consensus splice region of the major U2-type introns. A total of 222 disease-causing splicing mutations (classified as “DM”) were obtained from the HGMD Professional database. The mutations were divided into groups based on their positions, ranging from −9 to −3 and from +3 to +7, with each group consisting of 20 mutations (except for positions −…
53	34436362	L-Type Calcium Channel: Predicting Pathogenic/Likely Pathogenic Status for Variants of Uncertain Clinical Significance	Tarnovskaya SI, Kostareva AA, Zhorov BS.	Membranes (Basel). 2021 Aug 7;11(8):599. doi: 10.3390/membranes11080599.	Tarnovskaya SI	Membranes (Basel)	2021	2021-08-26	PMC8399957		10.3390/membranes11080599	Yes	For the 21 channels listed in Table 1, we collected a total of 7164 missense variants from the databases gnomAD, ClinVar, Uniprot, and Humsavar. These include 1549 P/LP variants, 763 benign variants (with AF > 0.0001), and 4852 uncharacterized variants or VUS. We further refer to this dataset as the “broad dataset”. The largest numbers of P/LP variants were found for channels hNav1.1, hNav1.5, an…
54	38100498	In silico analysis of TRPM4 variants of unknown clinical significance	Tarnovskaya SI, Kostareva AA, Zhorov BS.	PLoS One. 2023 Dec 15;18(12):e0295974. doi: 10.1371/journal.pone.0295974. eCollection 2023.	Tarnovskaya SI	PLoS One	2023	2023-12-15	PMC10723691		10.1371/journal.pone.0295974	Yes	Benign (neutral) variants along with their minor allele frequencies (AF) were obtained from the population database gnomAD [21]. Variants with AF > 0.00005, which are absent in ClinVar, were considered benign. The number of collected LP/P, VUS, and benign variants is shown in Table 2. All variants were combined in one broad dataset.		LP/P variants for hTRPM4 and its paralogues (Table 2) were collected from three databases: Humsavar (https://www.uniprot.org/docs/humsavar, updated 1March 2023)), Ensembl Variation (updated 2023-03-01) and ClinVar (updated 2023-04-10). Only likely pathogenic and pathogenic variants (LP/P) were extracted from databases Ensembl Variation and Humsavar. From the ClinVar database, we selected those va…
55	31484976	REVEL and BayesDel outperform other in silico meta-predictors for clinical variant classification	Tian Y, Pesaran T, Chamberlin A, Fenwick RB, Li S, Gau CL, Chao EC, Lu HM, Black MH, Qian D.	Sci Rep. 2019 Sep 4;9(1):12752. doi: 10.1038/s41598-019-49224-8.	Tian Y	Sci Rep	2019	2019-09-06	PMC6726608		10.1038/s41598-019-49224-8	Yes	To evaluate the prediction performance of various in silico scores, we compiled a dataset of 4,094 classified missense variants in 66 clinically relevant genes from ClinVar. Variants were included if reviewed by expert panel or classified by any of 6 submitters that consistently provide assertion criteria: Ambry Genetics, Emory Genetics Laboratory, GeneDx, InSiGHT, InVitae and Sharing Clinical Re…
56	36382348	In silico versus functional characterization of genetic variants: lessons from muscle channelopathies	Vivekanandam V, Ellmers R, Jayaseelan D, Houlden H, Männikkö R, Hanna MG.	Brain. 2023 Apr 19;146(4):1316-1321. doi: 10.1093/brain/awac431.	Vivekanandam V	Brain	2023	2022-11-16			10.1093/brain/awac431	Yes	From a total of 126 CLCN1 variants, based on in vivo functional characterization, 91 were pathogenic and 35 were benign. The variants were considered pathogenic if the half-maximal voltage dependence of activation was positive to −18.6 mV and the peak tail-current amplitude at −100 mV was smaller than −2.5 µA. For the variants with reduced current amplitude, most of the cells did not show any cur…
57	36293137	Comprehensive In Silico Functional Prediction Analysis of CDKL5 by Single Amino Acid Substitution in the Catalytic Domain	Yoshimura Y, Morii A, Fujino Y, Nagase M, Kitano A, Ueno S, Takeuchi K, Yamashita R, Inazu T.	Int J Mol Sci. 2022 Oct 14;23(20):12281. doi: 10.3390/ijms232012281.	Yoshimura Y	Int J Mol Sci	2022	2022-10-27	PMC9603577		10.3390/ijms232012281	Yes	The accuracy of the output analysis outcome was evaluated by checking whether the pathogenicity was consistent with that of previously reported CDKL5 mutations. Reference data included pathogenic and benign CDKL5 mutations obtained from the ClinVar database (https://www.ncbi.nlm.nih.gov/clinvar/ which was last accessed on 5 August 2022). ClinVar provides clinically significant data for pathogenic…
58	17254299	Splice site identification using probabilistic parameters and SVM classification	Baten AK, Chang BC, Halgamuge SK, Li J	BMC Bioinformatics. 2006 Dec 18;7 Suppl 5(Suppl 5):S15. doi: 10.1186/1471-2105-7-S5-S15. Erratum in: BMC Bioinformatics. 2007 Jul 5;8:241. PMID: 17254299; PMCID: PMC1764471.	Baten AK	BMC Bioinformatics	2006		PMC1764471		10.1186/1471-2105-7-S5-S15	No		Citation retrieval
59	30742610	How good are pathogenicity predictors in detecting benign variants	Niroula A, Vihinen M	PLoS Comput Biol. 2019 Feb 11;15(2):e1006481. doi: 10.1371/journal.pcbi.1006481. PMID: 30742610; PMCID: PMC6386394.	Niroula A	PLoS Computational Biology	2019		PMC6386394		10.1371/journal.pcbi.1006481	Yes	The variation data were obtained from the ExAC database (release 0.3.1) in a Variant Call Format (VCF) file. We identified the variants leading to amino acid substitutions (AASs) by using the annotations from the Variant Effect Predictor (VEP) included in the downloaded VCF file. The amino acid substitutions were further filtered by using the AFs in the whole dataset as well as in different popul…	Citation retrieval
60	27171182	Towards increasing the Clinical Relevance of In Silico Methods to Predict Pathogenic Missense Variants	Masica DL, Karchin R	PLoS Comput Biol. 2016 May 12;12(5):e1004725. doi: 10.1371/journal.pcbi.1004725. PMID: 27171182; PMCID: PMC4865359	Masica DL	PLoS Computational Biology	2016		PMC4865359		10.1371/journal.pcbi.1004725			Review next 5
61	25552646	Comparison and Integration of Deleteriousness Prediction Methods for Nonsynonymous SNVs in Whole Exome Sequencing Studies	Dong C, Wei P, Jian X, Gibbs R, Boerwinkle E, Wang K, Liu X	Hum Mol Genet. 2015 Apr 15;24(8):2125-37. doi: 10.1093/hmg/ddu733. Epub 2014 Dec 30. PMID: 25552646; PMCID: PMC4375422.	Dong	Human Molecular Genetics	2015		PMC4375422		10.1093/hmg/ddu733	Yes	Training dataset is composed of 14 191 deleterious mutations as true positive (TP) observations and 22 001 neutral mutations as true negative (TN) observations, all based on the Uniprot database. Note that the TN observations contain both common [maximum minor allele frequency (MMAF) >1% in diverse popu- lations of the 1000 Genomes project] and rare (MMAF ≤1%) variants to ensure the generalizabil…	Citation retrieval
62	24771561	EnsembleGASVR: a novel ensemble method for classifying missense single nucleotide polymorphisms	Rapakoulia T, Theofilatos K, Kleftogiannis D, Likothanasis S, Tsakalidis A, Mavroudi S	Bioinformatics. 2014 Aug 15;30(16):2324-33. doi: 10.1093/bioinformatics/btu297. Epub 2014 Apr 26. PMID: 24771561.	Rapakoulia	Bioinformatics	2014				10.1093/bioinformatics/btu297	Yes	The neutral dataset contains nsSNPs that have not yet been associated with any disease according to dbSNP database. dbSNP is freely accessible and provides data in a variety of formats. From the dbSNP FTP service, we downloaded the ASN.1 flat files (Build 135, September 2012 registry), containing detailed information about all human genetic variants, grouped according to their chromosomal site. T…	Citation retrieval	The pathogenic dataset was extracted from PhenCode database and contains non-synonymous SNPs that affect human phenotype (September 2012 registry). Only nsSNPs annotated as disease causing in SwissProt were included.
63	23033316	Predicting the functional, molecular, and phenotypic consequences of amino acid substitutions using hidden Markov models	Shihab HA, Gough J, Cooper DN, Stenson PD, Barker GL, Edwards KJ, Day IN, Gaunt TR	Hum Mutat. 2013 Jan;34(1):57-65. doi: 10.1002/humu.22225. Epub 2012 Nov 2. PMID: 23033316; PMCID: PMC3558800.	Shihab	Human Mutation	2013		PMC3558800		10.1002/humu.22225	Yes	A collection of five human mutation datasets from online databases and the literature were downloaded and used in this study. First, inherited disease-causing AASs annotated as DMs (damaging mutations) in the Human Gene Mutation Database (HGMD—November 2011; http://www.hgmd.org) and inherited putative functionally neutral AASs in the UniProt database (UniProt— November 2011; http://www.uniprot.or…	Citation retrieval
64	22505138	PON-P: integrated predictor for pathogenicity of missense variants	Olatubosun A, Väliaho J, Härkönen J, Thusberg J, Vihinen M	Hum Mutat. 2012 Aug;33(8):1166-74. doi: 10.1002/humu.22102. Epub 2012 May 7. PMID: 22505138.	Olatubosun A	Human Mutation	2012				10.1002/humu.22102	Yes	For training the PON-P predictor, we built a pathogenic (positive) dataset of 14,610 missense variations obtained by manual curation from the PhenCode database (downloaded in June 2009), IDbases, and 16 individual locus- specific databases (LSDBs). The selected cases were annotated as disease causing either in SwissVar or in the LSDB. The negative (neutral) dataset of 17,393 cases was obtained fr…	Citation retrieval
65	21412949	Performance of mutation pathogenicity prediction methods on missense variants	Thusberg J, Olatubosun A, Vihinen M	Hum Mutat. 2011 Apr;32(4):358-68. doi: 10.1002/humu.21445. Epub 2011 Feb 22. PMID: 21412949.	Thusberg J	Human Mutation	2011				10.1002/humu.21445	Yes	We built a positive dataset (referred to as pathogenic dataset) of 19,335 missense mutations from the PhenCode database (downloaded in June 2009), registries in IDbases and from 18 individual LSDBs, and a negative (neutral) dataset of 21,170 human nonsynonymous coding SNPs with an allele frequency 40.01 and chromosome sample count 449 from the dbSNP database build 131. The SNP data was filtered s…	Citation retrieval
66	32843488	Assessing performance of Pathogenicity Predictors Using Clinically Relevant Variant Datasets	Gunning AC, Fryer V, Fasham J, Crosby AH, Ellard S, Baple EL, Wright CF	J Med Genet. 2021 Aug;58(8):547-555. doi: 10.1136/jmedgenet-2020-107003. Epub 2020 Aug 25. PMID: 32843488; PMCID: PMC8327323.	Gunning AC	J Med Genet	2021		PMC8327323		10.1136/jmedgenet-2020-107003	Yes	1/ Open dataset (n=8480) represents the typical training and validation dataset used during in silico predictor design and benchmarking. Positive (‘pathogenic’) variants were downloaded from ClinVar on 13 November 2017 and subscription-based HGMD Professional release 2017.3; neutral (‘benign’) variants in OMIM morbid genes were downloaded from the gnomAD database (exomes only data v2.0.1). ClinVa…	Citation retrieval
67	28472998	In silico Prioritization and Further Functional Characterization of SPINK1 intronic variants	Zou WB, Wu H, Boulling A, Cooper DN, Li ZS, Liao Z, Chen JM, Férec C	Hum Genomics. 2017 May 4;11(1):7. doi: 10.1186/s40246-017-0103-9. PMID: 28472998; PMCID: PMC5418720	Zou WB	Hum Genomics	2017		PMC5418720		10.1186/s40246-017-0103-9	No		Citation retrieval
68	11875032	Accounting for human polymorphisms predicted to affect protein function	Ng PC, Henikoff S	Genome Res. 2002 Mar;12(3):436-46. doi: 10.1101/gr.212802. PMID: 11875032; PMCID: PMC155281.	Ng PC	Genome Res	2002		PMC155281		10.1101/gr.212802	Yes	To test the hypothesis that all substitutions from a database are neutral, the percentage predicted to be damaging on the test set was compared with the percentage predicted to be damaging on a set of substitutions known to be neutral. More than 4000 single amino acid substitutions had been introduced into LacI and both neutral and negative phenotypes were assayed.	Citation retrieval
69	27193693	PANTHER-PSEP: predicting disease-causing genetic variants using position-specific evolutionary preservation	Tang H, Thomas PD	Bioinformatics. 2016 Jul 15;32(14):2230-2. doi: 10.1093/bioinformatics/btw222. Epub 2016 May 18. PMID: 27193693.	Tang H	Bioinformatics	2016				10.1093/bioinformatics/btw222	Yes	We validated PANTHER-PSEP on the SwissVarSelected dataset (see publication 79) to be the most appropriate set for this purpose as it avoids major issues that can confound comparisons between different methods. This dataset is independent of the HumVar dataset (as well as other datasets that are commonly used for training and parameterization of NSV prediction methods), and is well balanced in rep…	Citation retrieval
70	20354512	A method and server for predicting damaging missense mutations	Adzhubei IA, Schmidt S, Peshkin L, Ramensky VE, Gerasimova A, Bork P, Kondrashov AS, Sunyaev SR	Nat Methods. 2010 Apr;7(4):248-9. doi: 10.1038/nmeth0410-248. PMID: 20354512; PMCID: PMC2855889.	Adzhubei IA	Nature Methods	2010		PMC2855889		10.1038/nmeth0410-248	Yes	We used two pairs of datasets to train and test PolyPhen-2. We compiled the first pair, HumDiv, from all 3,155 damaging alleles annotated in the UniProt database as causing human Mendelian diseases and affecting protein stability or function, together with 6,321 differences between human proteins and their closely related mammalian homologs, assumed to be nondamaging. The second pair, HumVar3, co…	Citation retrieval
71	24453961	PredictSNP: Robust and Accurate Consensus Classifier for Prediction of Disease-Related Mutations	Bendl J, Stourac J, Salanda O, Pavelka A, Wieben ED, Zendulka J, Brezovsky J, Damborsky J	PLoS Comput Biol. 2014 Jan;10(1):e1003440. doi: 10.1371/journal.pcbi.1003440. Epub 2014 Jan 16. PMID: 24453961; PMCID: PMC3894168.	Bendl J	PLOS Computational Biology	2014		PMC3894168		10.1371/journal.pcbi.1003440	Yes	1/ The benchmark dataset used for the evaluation of the selected prediction tools and training of consensus classifier PredictSNP was compiled from five different sources. The first four constitute training datasets of the tools, which were not selected for evaluation since they did not meet the selection criteria defined in the previous section. These sources were following: SNPs&GO dataset of 5…	Citation retrieval
72	17526529	SNAP: predict effect of non-synonymous polymorphisms on function	Bromberg Y, Rost B	Nucleic Acids Res. 2007;35(11):3823-35. doi: 10.1093/nar/gkm238. Epub 2007 May 25. PMID: 17526529; PMCID: PMC1920242.	Bromberg Y	Nucleic Acids Res	2007		PMC1920242		10.1093/nar/gkm238	Yes	1/ Single amino acid substitutions were extracted from the Protein Mutant Database. Many changes are reported in a qualified form (‘significant decrease in function’ ‘_’, ‘no change’ ‘=’, ‘increased affinity’ ‘+’, etc.). If a particular mutant appeared more than once with different qualifications, we assigned this mutant to the non-neutral class. Otherwise, a single instance of the mutant was add…	Citation retrieval
73	20676075	MutationTaster evaluates disease-causing potential of sequence alterations	Schwarz JM, Rödelsperger C, Schuelke M, Seelow D	Nat Methods. 2010 Aug;7(8):575-6. doi: 10.1038/nmeth0810-575. PMID: 20676075.	Schwarz JM	Nat Methods	2010				10.1038/nmeth0810-575	Yes	All known polymorphisms from dbSNP were downloaded from Ensembl via Ensembl BioMart, together with their assigned transcripts, the sequence surrounding the polymorphism and the alleles. Polymorphisms without a transcript ID were discarded. Allele frequencies were obtained by downloading all annotated SNPs and their genotype frequencies in all HapMap populations from HapMap. This list was then fil…	Citation retrieval
74	22290698	Classification of Mismatch Repair Gene Missense Variants with PON-MMR	Ali H, Olatubosun A, Vihinen M	Hum Mutat. 2012 Apr;33(4):642-50. doi: 10.1002/humu.22038. PMID: 22290698.	Ali H	Hum Mutat	2012				10.1002/humu.22038	Yes	We retrieved 168 experimentally verified MMR missense variants with known functional effect from the literature of which 80 were pathogenic and 88 neutral. The variants have highly biased distribution in the MMR proteins. MLH1 contains the majority (123 cases, 73%) of the variants. The dataset of cases with functional information was utilized to test the suitability of a large number of bioinform…	Citation retrieval
75	21310275	Development and validation of a computational method for assessment of missense variants in hypertrophic cardiomyopathy.	Jordan DM, Kiezun A, Baxter SM, Agarwala V, Green RC, Murray MF, Pugh T, Lebo MS, Rehm HL, Funke BH, Sunyaev SR	Am J Hum Genet. 2011 Feb 11;88(2):183-92. doi: 10.1016/j.ajhg.2011.01.011. PMID: 21310275; PMCID: PMC3035712.	Jordan M	Am J Hum Genet	2011		PMC3035712		10.1016/j.ajhg.2011.01.011	Yes	We relied on Laboratory for Molecular Medicine (LMM’s) standard variant-assessment pipeline to create our data set of manually classified variants. To ensure unbiased training and testing of our computational method, we excluded from manual classification information that was accessible to the method such as evolutionary conservation or structural data, even though this information is currently u…	Citation retrieval	Variants with a minimum of five informative meioses supporting familial cosegregation with HCM, absent in healthy controls, and/ or having strong functional data are classified as pathogenic. In HCM, informative meioses typically only include individuals who are positive for both phenotype and genotype. This level of stringency is required because of the highly variable expressivity and reduced p…
76	19734154	Automated inference of molecular mechanisms of disease from amino acid substitutions	Li B, Krishnan VG, Mort ME, Xin F, Kamati KK, Cooper DN, Mooney SD, Radivojac P	Bioinformatics. 2009 Nov 1;25(21):2744-50. doi: 10.1093/bioinformatics/btp528. Epub 2009 Sep 3. PMID: 19734154; PMCID: PMC3140805.	Li B	Bioinformatics	2009		PMC3140805		10.1093/bioinformatics/btp528	Yes	A collection of five data sets of human amino acid substitutions were constructed from online databases and the literature. Four of these data sets are composed of disease-associated mutations (Cancer, Kinase, Hgmd and SPd), whereas the remaining data set (SPp) contains inherited, putatively neutral polymorphisms. Mutations annotated with evidence for being disease-causing in HGMD constitute inhe…	Citation retrieval
77	16895930	Predicting the insurgence of human genetic diseases associated to single point protein mutations with support vector machines and evolutionary information	Capriotti E, Calabrese R, Casadio R	Bioinformatics. 2006 Nov 15;22(22):2729-34. doi: 10.1093/bioinformatics/btl423. Epub 2006 Aug 7. PMID: 16895930.	Capriotti E	Bioinformatics	2006				10.1093/bioinformatics/btl423	Yes	Our dataset is derived from the release 48 (Dec 2005) of the Swiss-Prot database. The classification of neutral and deleterious polymorphisms was taken from Swiss-Prot. For each variant Swiss-Prot lists, in a dedicated and OMIM-linked web page, the effect of nsSNPs; in particular for the deleterious ones, pathological effects are also described. We considered three datasets: the first for trainin…	Citation retrieval
78	19514061	Functional annotations improve the predictive score of human disease-related mutations in proteins	Calabrese R, Capriotti E, Fariselli P, Martelli PL, Casadio R	Hum Mutat. 2009 Aug;30(8):1237-44. doi: 10.1002/humu.21047. PMID: 19514061.	Calabrese R	Hum Mutat	2009				10.1002/humu.21047	Yes	Our SNPs data set is derived from release 55.2 (April 2008) of the Swiss-Prot database. The choice of the training data set is particularly critical when developing machine learning methods. The issue was recently addressed, and it was found that largely irrelevant rules may be derived for missense SNPs (mSNPs) predictions from mutagenesis data and from the generation of neutral data starting fro…	Citation retrieval
79	25684150	The evaluation of tools used to predict the impact of missense variants is hindered by two types of circularity	Grimm DG, Azencott CA, Aicheler F, Gieraths U, MacArthur DG, Samocha KE, Cooper DN, Stenson PD, Daly MJ, Smoller JW, Duncan LE, Borgwardt KM	Hum Mutat. 2015 May;36(5):513-23. doi: 10.1002/humu.22768. Epub 2015 Mar 26. PMID: 25684150; PMCID: PMC4409520.	Grimm D	Hum Mutat	2015		PMC4409520		10.1002/humu.22768	Yes	In this study, we used five different datasets to assess the performance of available prediction tools and their combinations. We used publicly available and commonly used benchmark datasets: HumVar, ExoVar, VariBench, predictSNP, and the latest SwissVar (December 2014) database. As these tools can require either nucleotide or amino acid substitutions as input, we used Variant Effect Predictor (V…	Citation retrieval
80	36453528	Evaluation of in silico predictors on short nucleotide variants in HBA1, HBA2, and HBB associated with haemoglobinopathies	Tamana S, Xenophontos M, Minaidou A, Stephanou C, Harteveld CL, Bento C, Traeger-Synodinos J, Fylaktou I, Yasin NM, Abdul Hamid FS, Esa E, Halim-Fikri H, Zilfalil BA, Kakouri AC; ClinGen Hemoglobinopathy Variant Curation Expert Panel; Kleanthous M, Kountouris P	Elife. 2022 Dec 1;11:e79713. doi: 10.7554/eLife.79713. PMID: 36453528; PMCID: PMC9731569.	Tamana S	Elife	2022		PMC9731569		10.7554/eLife.79713	Yes	The dataset includes all SNVs (≤50 bp) curated in IthaGenes (access date: 05/02/2021) located in HBA1, HBA2, and HBB, excluding (a) disease-modifying variants, (b) complex variants with multiple DNA changes found in cis, and (c) variants whose genomic location is unclear, such as α-chain variants identified by protein studies without identifying the affected α-globin gene. Additionally, we querie…	Organizations
81	34746235	Which Is the Best In Silico Program for the Missense Variations in IDUA Gene? A Comparison of 33 Programs Plus a Conservation Score and Evaluation of 586 Missense Variants	Borges P, Pasqualim G, Matte U	Front Mol Biosci. 2021 Oct 21;8:752797. doi: 10.3389/fmolb.2021.752797. PMID: 34746235; PMCID: PMC8566697.	Borges P	Front Mol Biosci	2021		PMC8566697		10.3389/fmolb.2021.752797	Yes	We created a database with missense variants described in the literature, in curated databases, and in population databases with frequencies greater than 0.001. To perform such studies, a number of benign and pathogenic variants are needed, and they can only be obtained with comprehensive review of the literature; therefore, we opted for a single gene study. We performed a manual review of all mi…	Organizations
82	27147545	Comparison of pathogenicity prediction tools on missense variants in RYR1 and CACNA1S associated with malignant hyperthermia	Schiemann AH, Stowell KM	Br J Anaesth. 2016 Jul;117(1):124-8. doi: 10.1093/bja/aew065. Epub 2016 May 4. PMID: 27147545; PMCID: PMC4913391.	Schiemann AH	Br J Anaesth	2016		PMC4913391		10.1093/bja/aew065	Yes	The common sequence variants were selected according to their MAF in the 1000 Genomes Project and EVS databases and two of the RYR1 variants (G2060C, c.6178G>T and P1787L, c.5360C>T) had previously been tested in HEK293 cells.	Organizations
83	30060008	Performance evaluation of pathogenicity-computation methods for missense variants	Li J, Zhao T, Zhang Y, Zhang K, Shi L, Chen Y, Wang X, Sun Z	Nucleic Acids Res. 2018 Sep 6;46(15):7793-7804. doi: 10.1093/nar/gky678. PMID: 30060008; PMCID: PMC6125674.	Li J	Nucleic Acids Res	2018		PMC6125674		10.1093/nar/gky678	Yes	Three independent data sources were used as benchmark datasets to compare the performances of the 23 computational methods. Both deleterious missense variants and benign missense variants were included in each benchmark dataset. 1/ The first benchmark dataset was sourced from the ClinVar database which compiles clinically observed genetic variants. As recommended in the American College of Medica…	Organizations
84	30742610	How good are pathogenicity predictors in detecting benign variants	Niroula A, Vihinen M	PLoS Comput Biol. 2019 Feb 11;15(2):e1006481. doi: 10.1371/journal.pcbi.1006481. PMID: 30742610; PMCID: PMC6386394.	Niroula A	PLoS Computational Biology	2019		PMC6386394		10.1371/journal.pcbi.1006481		The variation data were obtained from the ExAC database (release 0.3.1) in a Variant Call Format (VCF) file. We identified the variants leading to amino acid substitutions (AASs) by using the annotations from the Variant Effect Predictor (VEP) included in the downloaded VCF file. The amino acid substitutions were further filtered by using the AFs in the whole dataset as well as in different popul…	Duplicate 59
85	37310135	Updated benchmarking of variant effect predictors using deep mutational scanning	Livesey BJ, Marsh JA	Mol Syst Biol. 2023 Aug 8;19(8):e11474. doi: 10.15252/msb.202211474. Epub 2023 Jun 13. PMID: 37310135; PMCID: PMC10407742.	Livesey BJ	Mol Syst Biol	2023		PMC10407742		10.15252/msb.202211474	Yes	To assess the performance of DMS datasets at predicting actual clinical outcomes in comparison with unsupervised VEPs, we used known pathogenic and likely pathogenic missense variants from ClinVar and the Human Gene Mutation Database (HGMD) public, while putatively benign variants were obtained from gnomAD, excluding those also in the pathogenic set.We used the gnomAD database version 2.1.1 as a …	Organizations
86	28511696	Variant effect prediction tools assessed using independent, functional assay-based datasets: implications for discovery and diagnostics	Mahmood K, Jung CH, Philip G, Georgeson P, Chung J, Pope BJ, Park DJ	Hum Genomics. 2017 May 16;11(1):10. doi: 10.1186/s40246-017-0104-8. PMID: 28511696; PMCID: PMC5433009.	Mahmood K	Hum Genomics	2017		PMC5433009		10.1186/s40246-017-0104-8	Yes	We have employed seven benchmarking datasets to assess the performance of eight amino acid mutation impact prediction methods. These datasets contain variants classified as deleterious (likely significant effect on protein function) or benign (unlikely significant effect on protein function). We have used a variety of datasets that can be broadly categorised into two classes: (1) variants sourced…	Organizations
87	35887294	A Comprehensive Evaluation of the Performance of Prediction Algorithms on Clinically Relevant Missense Variants	Qorri E, Takács B, Gráf A, Enyedi MZ, Pintér L, Kiss E, Haracska L	Int J Mol Sci. 2022 Jul 19;23(14):7946. doi: 10.3390/ijms23147946. PMID: 35887294; PMCID: PMC9322961.	Qorri E	Int J Mol Sci	2022		PMC9322961		10.3390/ijms23147946	Yes	To evaluate the performance of the prediction algorithms, we compiled four independent datasets using missense variants with known clinical significance from the publicly available database ClinVar. A total of 1126 (534 pathogenic and 592 benign) variants from 21 genes were retrieved from the ClinVar database (last accessed: December 2021 to March 2022) based on the following criteria: (I) clinic…	Organizations
88	33011441	Comparison of Pathogenicity Prediction Tools on Somatic Variants	Suybeng V, Koeppel F, Harlé A, Rouleau E	J Mol Diagn. 2020 Dec;22(12):1383-1392. doi: 10.1016/j.jmoldx.2020.08.007. Epub 2020 Oct 1. PMID: 33011441.	Suybeng V	J Mol Diagn	2020				10.1016/j.jmoldx.2020.08.007	No	Three independent data sources of missense variants were used to construct the benchmark data set and compare the performance of 22 prediction tools. The first set of missense variants was sourced from the Precision Oncology Knowledge Base (OncoKB) database. The bulk data release was downloaded (February 23, 2019), and only missense variants classified as oncogenic (n = 773), likely oncogenic (n …	Somatic
89		Empowering rare variant burden-based gene-trait association studies via optimized computational predictor choice	Da Kuang, Roujia Li, Yingzhou Wu, Jochen Weile, Robert A. Hegele, Frederick P. Roth	bioRxiv 2021.09.20.459182; doi: https://doi.org/10.1101/2021.09.20.459182	Da kuang	bioRxiv	2022				10.1101/2021.09.20.459182	No	To examine the correspondence of computational variant effect predictors to human traits in UK Biobank participants, we: 1) identified 140 gene-trait combinations with reported burden-test associations in UK Biobank; 2) extracted rare missense variants from the corresponding genes; 3) obtained variant effect scores for these missense variants from 20 computational predictors; and 4) evaluated cor…	Organizations
90	33575576	Family-specific analysis of variant pathogenicity prediction tools	Zaucha J, Heinzinger M, Tarnovskaya S, Rost B, Frishman D	NAR Genom Bioinform. 2020 Feb 28;2(2):lqaa014. doi: 10.1093/nargab/lqaa014. PMID: 33575576; PMCID: PMC7671395.	Zaucha J	NAR Genom Bioinform	2020		PMC7671395		10.1093/nargab/lqaa014	Yes	dbNSFP provides annotations of pathogenicity primarily from ClinVar, accessed on 22 July 2019; we additionally added variant annotations from SwissVar and UniProt. Since there is a surplus of variants annotated to be pathogenic, in order to increase the breadth of the analysis, we included an additional list of mutations that are most likely neutral. Following Bendl et al., we added mutations fro…	Organizations
